# Supplementary material for: Predicting retention time in hydrophilic interaction liquid chromatography mass spectrometry and its use for peak annotation in metabolomics
Source: Metabolomics. 2014 Sep 7;11(3):696–706. doi: 10.1007/s11306-014-0727-x (PMC4419193; doi:10.1007/s11306-014-0727-x)
Supplement: Supplementary file 1 — Supplementary material 1 (CSV 34 kb) [file 11306_2014_727_MOESM1_ESM.csv]

cid	compound	smiles	RT	xlogp3	apol	bpol	nHBAcc	nHBDon	TopoPSA	ATSc1	ATSm1	ATSp1	SC.3	VC.3	SPC.4	VPC.4	SP.0	VP.0	ECCEN	fragC	Kier1	topoShape	VABC	VAdjMat	WTPT.1	WPATH	WPOL	Zagreb	AMR	nAtom	nB	MW	XLogP	BCUTp.1h
439378	L-Theanine	CCNC(=O)CCC(C(=O)O)N	10.61	-3.6	26.261102	17.220898	5	3	92.42	0.412041719	15.0433832	468.0242965	0.857710728	0.242724542	1.615355072	0.353909387	9.560477932	7.039731058	135	11.05	12	1	172.7196342	4.584962501	22.31146611	235	12	48	39.657	26	11	174.1004424	-3.136	7.856106584
1054	Pyridoxine	CC1=NC=C(C(=C1O)CO)CO	9.21	-0.8	24.920723	13.345277	3	3	73.58	0.320661686	14.68339515	582.6825794	0.73090178	0.358155519	2.155955427	0.770101506	9.137828202	6.780418214	106	12.04	10.08333333	1	153.1259412	4.584962501	23.26100762	186	18	56	45.6568	23	12	169.0738933	-1.224	8.948758571
79064	Beta-Penta acetyl glucose	CC(=O)OCC1C(C(C(C(O1)OC(=O)C)OC(=O)C)OC(=O)C)OC(=O)C	1.06	0.6	51.651446	40.336554	11	0	140.73	1.56951979	35.51915939	1286.66227	2.782823076	0.804149527	3.385935091	1.135037929	20.72325016	15.58458932	413	27.11	25.03703704	0.666666667	356.4459542	5.754887502	52.43185042	1726	38	128	81.6809	49	27	390.1162117	0.287	10.21993614
2724875	O-methyl threonine	CC(C(C(=O)O)N)OC	10.41	-3.1	19.640723	14.239277	4	2	72.55	0.425770435	11.68339515	311.2205506	0.761485683	0.285012436	1.84670374	0.561375241	7.439157589	5.495760984	61	8.04	9	0.666666667	129.7673634	4.169925001	16.3223013	92	10	36	31.3766	20	8	133.0738933	-2.977	7.791633174
397	Indole-3-acetamide	C1=CC=C2C(=C1)C(=CN2)CC(=O)N	2.48	0.8	27.26993	11.89007	3	2	58.88	0.189228052	14.49444513	753.3242146	0.877664387	0.329732973	1.59475827	0.626885161	9.259148545	7.079456687	147	40.03	9.551020408	0.75	152.6048412	4.700439718	26.30880836	241	16	66	52.6943	23	14	174.079313	0.077	9.559511377
3773	Isonipecotic acid	C1CNCCC1C(=O)O	11	-3	20.598723	13.643277	3	2	49.33	0.255512807	10.90892612	382.8917844	0.5	0.197042195	1.040440115	0.402135032	6.690234444	5.26123928	69	9.03	7.111111111	0.666666667	125.9166627	4.169925001	17.52861439	88	9	40	29.3885	20	9	129.0789787	-0.26	8.165630439
8113	Diethanolamine	C(CO)NCCO	11.35	-1.4	17.078723	12.685277	3	3	52.49	0.253490828	8.908926117	203.7973186	0	0	0	0	5.535533906	4.222854316	54	6.03	7	1	106.3176108	3.807354922	12.83378878	56	4	22	27.278	18	6	105.0789787	-1.594	6.258786191
8411	Dianisidine o-	COC1=C(C=CC(=C1)C2=CC(=C(C=C2)N)OC)N	1.46	2.2	39.112688	20.003312	2	2	70.5	0.340085346	20.26891416	1113.480587	1.138071187	0.451184464	2.994375888	0.945359398	13.12095586	10.43529873	264	55.04	14.4099723	0.8	227.9425477	5.169925001	36.05516225	613	28	90	79.858	34	19	244.1211779	0.882	10.0171722
795	Imidazole	C1=CN=CN1	10.36	-0.1	10.147172	6.352828	2	1	28.68	0.121416457	5.719976092	147.2391914	0	0	0	0	3.535533906	2.679264403	20	5.02	3.2	0	53.90855689	3.321928095	9.6875	15	0	20	18.8845	9	5	68.03744816	-0.038	5.730769079
5961	Glutamine L-	C(CC(=O)N)C(C(=O)O)N	12.9	-3.1	20.07393	11.52807	5	3	106.41	0.387437843	13.0433832	349.1264775	0.977283884	0.253889091	1.495781916	0.310772879	8.14626437	5.409974546	85	9.05	10	1	138.1276649	4.321928095	18.32374659	136	9	40	29.6665	20	9	146.0691423	-4.077	7.738348112
6288	L-threonine	CC(C(C(=O)O)N)O	12.5	-2.9	16.547137	10.136863	4	3	83.55	0.334403721	10.68339515	253.6462398	0.859116756	0.298000871	1.821367205	0.443035009	6.732050808	4.534726289	43	7.04	8	1	112.4713788	4	14.33508904	65	8	32	26.6254	17	7	119.0582432	-3.496	7.477254724
5951	Serine L-	C(C(C(=O)O)N)O	13.25	-3.1	13.453551	7.950449	4	3	83.55	0.345500259	9.683395152	184.397769	0.569035594	0.170555758	1.276142375	0.221218608	5.86180732	3.664482801	36	6.04	7	1	95.17539419	3.807354922	12.50524286	46	6	26	22.041	14	6	105.0425931	-3.956	6.848503394
790	Hypoxanthine	C1=NC2=C(N1)C(=O)N=CN2	7.88	-1.1	16.669172	9.290828	5	2	70.14	0.379333258	12.21442122	458.5783273	0.538451691	0.164045246	1.440177475	0.341198892	6.974691495	4.95737602	79	31.05	6.694214876	0.333333333	101.6548972	4.321928095	20.41041027	105	12	52	32.5306	14	11	136.0385108	0.556	8.18988913
12647	L-Homoserine	C(CO)C(C(=O)O)N	12.6	-4.4	16.547137	10.136863	4	3	83.55	0.326976108	10.68339515	243.8010749	0.569035594	0.170555758	1.207106781	0.251847314	6.568914101	4.371589582	54	7.04	8	0.666666667	112.4713788	4	14.49604135	70	7	30	24.9526	17	7	119.0582432	-3.598	7.365594818
7020	Xanthone	C1=CC=C2C(=C1)C(=O)C3=CC=CC=C3O2	1.22	3.4	29.818344	11.619656	1	0	26.3	0.246735105	16.54893807	931.2099788	0.79794895	0.313219734	2.357343086	0.720577076	10.25071238	7.935298734	189	79.02	10.17301038	0.75	173.6601252	4.906890596	31.34150067	326	25	82	65.0919	23	17	196.0524296	1.531	9.331117945
6305	D-Tryptophan	C1=CC=C2C(=C1)C(=CN2)CC(C(=O)O)N	10.1	-1.1	31.165516	14.076484	4	3	79.11	0.279102314	17.26891416	875.0577285	1.038451691	0.416955398	2.535578888	0.820552569	10.83649881	8.104020551	195	46.04	11.484375	1	178.6910525	4.906890596	30.13937055	369	20	76	60.3332	27	16	204.0898777	-2.023	9.726016259
6306	L-Isoleucine	CCC(C)C(C(=O)O)N	9.7	-1.7	21.932309	14.509691	3	2	63.32	0.239540862	10.90892612	364.3062312	0.761485683	0.384631933	1.84670374	0.797077501	7.439157589	5.794619475	61	8.03	9	0.666666667	138.2731214	4.169925001	16.3223013	92	10	36	32.1098	22	8	131.0946288	-1.6	8.385133482
1833	5-methoxytryptamine	COC1=CC2=C(C=C1)NC=C2CCN	9.56	0.5	31.697102	17.220898	2	2	51.04	0.218092611	15.49444513	841.1734115	0.673540242	0.314441022	1.829337313	0.742119749	9.966255326	8.209213199	176	43.03	10.51555556	1	172.5372845	4.807354922	28.35158182	298	19	70	60.7332	28	15	190.1106132	0.687	9.794071499
9222	7-Azaindole	C1=CC2=C(NC=C2)N=C1	1.74	1.8	18.520758	8.539242	2	1	28.68	0.110661064	9.719976092	452.7742018	0.333333333	0.139235033	0.942809042	0.304258956	6.104448007	4.833964941	70	28.02	5.76	0.333333333	94.56311929	4.169925001	18.55905426	79	9	46	37.7941	15	10	118.0530982	0.513	8.273134319
5284506	4-(dimethyl amino) cinnamaldehyde	CN(C)C1=CC=C(C=C1)C=CC=O	1.17	2.3	29.930309	17.149691	2	0	20.31	0.219215313	14.13445708	708.2620898	0.704124145	0.394367442	1.473452816	0.660003051	9.681798276	7.89691377	173	13.02	11.07692308	0.8	182.1605243	4.700439718	25.41996074	280	15	58	59.8922	26	13	175.0997141	1.447	8.943465357
6106	D-Leucine	CC(C)CC(C(=O)O)N	9.5	-1.5	21.932309	14.509691	3	2	63.32	0.239674505	10.90892612	352.767033	0.977283884	0.578804048	1.412225138	0.472257623	7.439157589	5.794619475	63	8.03	9	0.666666667	138.2731214	4.169925001	16.32752741	96	8	36	33.4838	22	8	131.0946288	-1.389	7.876067445
5950	Alanine	CC(C(=O)O)N	12.1	-3	12.651551	7.950449	3	2	63.32	0.239825624	7.908926117	156.5700731	0.666666667	0.219371294	1.333333333	0.22571064	5.154700538	3.510162424	24	5.03	6	0.5	86.38516749	3.584962501	10.52364588	29	4	22	20.6629	13	5	89.04767852	-2.824	6.620557549
101744	Cinchonidine	C=CC1CN2CCC1CC2C(C3=CC=NC4=CC=CC=C34)O	8.69	2.7	51.111446	27.350554	3	1	36.36	0.255949633	23.49444513	1688.98201	1.267365047	0.831845569	3.755493929	2.151736002	15.10408353	12.72802765	416	163.03	15.5232	0.833333333	280.9193267	5.459431619	45.93932446	1005	38	122	90.4368	44	25	294.1732135	1.393	10.81899179
5460935	D(+)turanose	C(C1C(C(C(C(O1)OC(C(C(CO)O)O)C(=O)CO)O)O)O)O	12.62	-4.8	44.611446	28.840554	11	8	197.37	1.271279683	31.51915939	1094.745016	1.710620977	0.752829757	4.986892196	1.474181016	17.73168633	12.04257613	355	23.11	21.04347826	1	297.8078505	5.523561956	44.44218635	1158	39	110	69.9751	45	23	342.1162117	-4.947	9.473355422
23462	L-cysteine hydrochloride hydrate	C(C(C(=O)O)N)S.O.Cl	11.88	NA	20.53393	12.01407	4	3	102.12	0.259596376	25.52390178	294.6848087	0.569035594	0.170555758	1.276142375	0.326627864	5.86180732	6.283654863	-884901900	36.06	16	999.000999	146.0084034	4.169925001	14.50524286	15000000031	6	26	28.168	19	6	175.0069919	-2.53	8.254966249
61503	Lactic acid	CC(C(=O)O)O	7.45	-0.7	11.686758	7.517242	3	2	57.53	0.303785055	8.323407107	132.3715395	0.666666667	0.181804073	1.333333333	0.186714508	5.154700538	3.380025751	24	5.03	6	0.5	84.17863398	3.584962501	10.52364588	29	4	22	19.0054	12	5	90.0316941	-0.591	6.000296936
6167	Colchicine	CC(=O)NC1CCC2=CC(=C(C(=C2C3=CC=C(C(=O)C=C13)OC)OC)OC)OC	1.36	1	61.301825	37.570175	4	1	83.09	0.92574521	34.00680226	2289.358685	1.966059383	0.803027103	4.873667905	1.827486488	21.12902755	17.25045465	505	149.07	23.65868887	0.833333333	383.7451952	5.857980995	58.62906465	1944	59	150	112.9169	54	31	399.1681877	1.575	12.73206079
6322	L-Arginine	C(CC(C(=O)O)N)CN=C(N)N	15.97	-4.2	25.899102	15.602898	6	4	127.72	0.373254659	14.98889025	479.1925422	0.977283884	0.245091357	1.495781916	0.304551942	9.560477932	6.733396902	139	11.06	12	1	168.6269433	4.584962501	22.32091097	247	11	48	36.3125	26	11	174.1116758	-3.585	7.822953475
145742	L-Proline	C1CC(NC1)C(=O)O	10.4	-2.5	17.505137	11.456863	3	2	49.33	0.269548639	9.908926117	306.5393215	0.5	0.1547667	1.040440115	0.295267894	5.983127663	4.554132499	51	8.03	6.125	1	108.620678	4	15.42009782	62	6	36	24.3775	17	8	115.0633286	-0.185	7.677255243
5962	L-Lysine	C(CCN)CC(C(=O)O)N	15.9	-3	23.699102	14.942898	4	3	89.34	0.269482194	12.26891416	385.1217399	0.569035594	0.170555758	1.207106781	0.251847314	7.983127663	5.915939818	98	9.04	10	0.75	149.2698816	4.321928095	18.48914021	143	9	38	32.4333	24	9	146.1055278	-2.949	7.787103775
6267	L-Asparagine	C(C(C(=O)O)N)C(=O)N	13.2	-3.4	16.980344	9.341656	5	3	106.41	0.396409457	12.0433832	290.3233204	0.977283884	0.253889091	1.412225138	0.275552068	7.439157589	4.702867765	63	8.05	9	0.666666667	120.8316803	4.169925001	16.32752741	96	8	36	26.7549	17	8	132.0534922	-4.435	7.595005751
24892273	Creatine Anhydrous	C[N+]1=CC=C(C2=CC=CC=C21)C3=CC=CC=C3.[O-]Cl(=O)(=O)=O	12.03	NA	43.983102	22.796898	4	0	78.15	0.278496916	33.17061778	1296.776631	2.810617218	0.611008793	2.331797425	1.268504858	16.16492594	12.41659803	-1244640302	67.06	18.34026465	999.000999	264.3563605	5.459431619	43.79761836	85000000413	27	110	82.4187	36	23	319.0611357	-1.2	10.83295271
588	Creatinine	CN1CC(=O)N=C1N	9.87	-1.8	15.809551	11.250449	4	1	58.69	0.309245411	9.854433173	322.2750288	0.760079655	0.280398632	1.410236714	0.429624457	6.14626437	4.587132532	51	8.04	6.125	0.333333333	101.8915284	4	15.32137541	59	7	38	26.1999	15	8	113.0589119	-0.126	7.657008716
6037	Folic Acid	C1=CC(=CC=C1C(=O)NC(CCC(=O)O)C(=O)O)NCC2=CN=C3C(=N2)C(=O)N=C(N3)N	11.38	-1.1	58.621067	29.882933	13	6	208.99	1.075996546	39.16673053	1827.844237	2.545992333	0.750297886	4.84030748	1.239842692	23.2503479	16.53183337	986	164.13	26.60207612	0.9	379.0284264	6	64.36365673	3626	48	162	107.4017	51	34	441.1396815	-3.972	9.3318661
33032	L-Glutamic acid	C(CC(=O)O)C(C(=O)O)N	12.8	-3.7	19.109137	11.094863	5	3	100.62	0.432841616	13.45786419	322.7812026	0.977283884	0.23510548	1.495781916	0.29749086	8.14626437	5.279837873	85	9.05	10	1	135.9211314	4.321928095	18.32374659	136	9	40	29.4443	19	9	147.0531578	-3.349	7.661005818
2148	p-aminohippuric acid	C1=CC(=CC=C1C(=O)NCC(=O)O)N	5.67	-0.9	27.11393	12.84807	5	3	92.42	0.406704982	17.0433832	650.7897692	1.099292352	0.295139137	1.717143482	0.410308332	10.55204176	7.357568304	189	14.05	12.07142857	0.8	176.1457686	4.807354922	27.21692298	339	16	64	52.5083	24	14	194.0691423	-0.9	8.864226427
5960	DL-Aspartic acid	C(C(C(=O)O)N)C(=O)O	13.56	-2.8	16.015551	8.908449	5	3	100.62	0.443169575	12.45786419	263.8458241	0.977283884	0.23510548	1.412225138	0.264707345	7.439157589	4.572731091	63	8.05	9	0.666666667	118.6251468	4.169925001	16.32752741	96	8	36	26.5327	16	8	133.0375078	-3.707	7.440129773
6140	L-phenylalanine	C1=CC=C(C=C1)CC(C(=O)O)N	9.43	-1.5	25.878723	12.323277	3	2	63.32	0.244096457	13.90892612	576.3156752	0.773159739	0.288406888	1.583049143	0.431563691	8.974691495	6.604020551	131	12.03	10.08333333	0.75	158.9952404	4.584962501	23.36352027	212	13	54	49.3653	23	12	165.0789787	-1.575	8.815570882
6287	D-valine	CC(C)C(C(=O)O)N	10.5	-2.3	18.838723	12.323277	3	2	63.32	0.23954119	9.908926117	294.1490495	0.859116756	0.482263006	1.821367205	0.694741766	6.732050808	5.087512694	43	7.03	8	1	120.9771367	4	14.33508904	65	8	32	29.032	19	7	117.0789787	-2.169	7.876061132
6274	L-Histidine monohydrochloride	C1=C(NC=N1)CC(C(=O)O)N	15.65	-3.2	21.465137	12.116863	5	3	92	0.36327053	13.62890221	464.4460337	0.773159739	0.27261783	1.583049143	0.390934222	8.267584714	5.819183339	106	11.05	9.090909091	1	131.7372657	4.459431619	21.25129823	165	10	50	38.1865	20	11	155.0694766	-3.429	8.152962178
6057	L-tyrosine	C1=CC(=CC=C1CC(C(=O)O)N)O	11.2	-2.3	26.680723	12.323277	3	3	83.55	0.29900269	15.68339515	617.5033628	1.061834874	0.362942487	1.991297433	0.517629988	9.844934983	6.973883878	157	13.04	11.07692308	1	167.7854671	4.700439718	25.22117587	268	15	60	50.9708	24	13	181.0738933	-2.711	8.874383528
23327	D-glutamic acid	C(CC(=O)O)C(C(=O)O)N	12.85	-3.7	19.109137	11.094863	5	3	100.62	0.432841616	13.45786419	322.7812026	0.977283884	0.23510548	1.495781916	0.29749086	8.14626437	5.279837873	85	9.05	10	1	135.9211314	4.321928095	18.32374659	136	9	40	29.4443	19	9	147.0531578	-3.349	7.661005818
5280805	Rutin Trihydrate	CC1C(C(C(C(O1)OCC2C(C(C(C(O2)OC3=C(OC4=CC(=CC(=C4C3=O)O)O)C5=CC(=C(C=C5)O)O)O)O)O)O)O)O	9.3	-1.3	80.35579	43.33421	11	10	265.52	1.754560062	55.39150457	2683.587534	3.795244776	1.485853473	10.05809649	2.908881152	31.32517998	22.28898652	1237	403.16	34.33770937	0.888888889	511.5177077	6.426264755	87.17316333	6416	83	236	147.1733	73	47	610.1533851	-0.735	10.90803187
1152206	D-kynurenine	C1=CC=C(C(=C1)C(=O)CC(C(=O)O)N)N	9.76	-2.2	30.207516	13.714484	5	3	106.41	0.386875704	18.0433832	765.3150885	1.176522878	0.398226658	2.64561183	0.690242801	11.42228525	8.012268842	185	15.05	13.06666667	1	193.4417533	4.906890596	29.04058764	382	20	70	57.9449	27	15	208.0847923	-2.868	9.492976312
7681	Dimethylbenzylamine N N-	CN(C)CC1=CC=CC=C1	7.54	2	25.608309	16.191691	1	0	3.24	0.097281404	10.35998805	513.3064025	0.612372436	0.434078896	0.642228525	0.346901274	7.397341225	6.541071723	92	10.01	8.1	1	144.0512457	4.321928095	19.53512296	126	9	44	48.7393	23	10	135.1047995	1.155	8.692867537
5699	4 8-Dihydroxyquinoline-2-carboxylic acid	C1=CC2=C(C(=C1)O)NC(=CC2=O)C(=O)O	9.54	0.9	26.575551	10.228449	4	3	86.63	0.432808954	18.45786419	846.8952685	1.243570048	0.375956401	2.894429246	0.725428825	10.99963552	7.520324849	168	46.05	11.484375	0.75	176.2423024	4.906890596	30.06267645	336	24	78	56.1054	22	16	205.0375078	0.802	9.579701192
10868	Dicyclohexylcarbodiimide-n n'	C1CCC(CC1)N=C=NC2CCCCC2	1.09	4.7	39.749446	26.690554	2	0	24.72	0.18772382	15.71997609	830.4364559	0.40824829	0.25819889	0.866025404	0.494247817	10.34708869	9.620195541	252	46.02	11.484375	1	225.4119445	4.906890596	30.58931529	436	16	70	44.2236	37	16	206.1782989	4.915	8.681667893
8083	Morpholine	C1COCCN1	10.37	-0.9	14.943137	12.414863	2	1	21.26	0.249249372	7.134457081	201.0640574	0	0	0	0	4.242640687	3.736675415	36	6.02	4.166666667	0	85.17092541	3.584962501	11.8125	27	3	24	23.7679	15	6	87.06841398	-0.576	6.094420533
1531	Amino-2-methylpropane-1 3-diol 2-	CC(CO)(CO)N	12.69	-1.8	17.078723	11.365277	3	3	66.48	0.214700745	8.908926117	245.004018	1.207106781	0.802585858	1.707106781	0.535280428	5.914213562	4.385991023	34	6.03	7	1	106.3176108	3.807354922	12.44270382	44	6	28	26.8112	18	6	105.0789787	-1.53	7.950217466
7124	Quinaldic acid	C1=CC=C2C(=C1)C=CC(=N2)C(=O)O	1.9	1.6	24.971551	9.930449	3	1	50.19	0.289474418	14.90892612	691.0919138	0.833333333	0.258076325	1.939996985	0.497210844	9.259148545	6.766777097	148	40.03	9.551020408	0.75	147.761849	4.700439718	26.37286184	238	18	66	53.1293	20	14	173.0476785	0.407	8.945720174
876	Methionine DL-	CSCCC(C(=O)O)N	10.33	-1.9	21.738723	14.603277	3	2	88.62	0.268681221	17.03667916	430.29157	0.569035594	0.170555758	1.207106781	0.251847314	7.276020882	6.149120858	74	8.04	9	1	139.4861608	4.169925001	16.49144059	102	8	34	35.8782	20	8	149.0510497	-1.853	8.819443766
938	Nicotinic acid	C1=CC(=CN=C1)C(=O)O	2.35	0.4	16.597965	7.744035	3	1	50.19	0.280259825	10.90892612	340.6688268	0.5	0.12897688	1.040440115	0.20937344	6.690234444	4.612076558	69	9.03	7.111111111	0.666666667	107.1072866	4.169925001	17.52861439	88	9	40	33.3855	14	9	123.0320284	-0.508	7.730380677
493570	Riboflavin	CC1=CC2=C(C=C1C)N(C3=NC(=O)NC(=O)C3=N2)CC(C(C(CO)O)O)O	7.85	-1.5	52.46786	29.06014	10	5	155.05	0.923929467	33.0867664	1829.657546	2.370634247	0.99629261	5.81579832	2.002302299	19.8779507	14.74795666	490	139.1	21.70273484	0.833333333	332.8920114	5.754887502	54.2704307	1698	49	144	95.5375	47	29	376.1382845	-2.049	11.67311982
6072	Phloridzin	C1=CC(=CC=C1CCC(=O)C2=C(C=C(C=C2OC3C(C(C(C(O3)CO)O)O)O)O)O)O	7.09	1.2	60.983032	31.026968	6	7	177.14	1.008608192	38.74469036	1798.063867	2.441340316	0.93504589	5.682767974	1.75073568	22.70637782	16.32741334	752	159.1	25.61983471	0.875	382.3498158	5.95419631	62.15231687	2786	52	160	113.3541	55	33	436.1369472	0.068	10.3393544
6047	Dihydroxyphenyl-analine L-3 4	C1=CC(=C(C=C1CC(C(=O)O)N)O)O	12.73	-2.7	27.482723	12.323277	3	4	103.78	0.365160692	17.45786419	664.5679167	1.24456426	0.417506333	2.66404999	0.624261161	10.71517847	7.343747204	170	14.05	12.07142857	1	176.5756938	4.807354922	27.07080502	321	18	66	52.5763	25	14	197.0688079	-2.363	8.992008545
764	Guanine	C1=NC2=C(N1)C(=O)N=C(N2)N	9.81	-1	18.435965	9.724035	6	3	96.16	0.394028517	13.57440926	536.4074521	0.827126825	0.228594968	1.72130082	0.397894062	7.844934983	5.45737602	95	34.06	7.638888889	0.666666667	112.6516574	4.459431619	22.25526073	138	14	58	33.6793	16	12	151.0494098	0.231	8.32940998
8582	Inosine monophosphate (IMP)	C1=NC(=O)C2=C(N1)N(C=N2)C3C(C(C(O3)COP(=O)(O)O)O)O	13.84	-3.7	40.714309	32.719691	12	5	185.54	1.211961641	36.28611827	1137.365826	2.892260332	0.770847607	4.685821123	1.345700364	16.7756564	11.60585278	419	119.13	17.8112	0.833333333	257.1372019	5.523561956	46.366009	1191	36	126	70.2262	36	25	348.0471001	-2.291	9.900811896
6802	Guanosine	C1=NC2=C(N1C3C(C(C(O3)CO)O)O)NC(=NC2=O)N	10.6	-2.7	35.778309	21.705691	10	5	155.22	0.88601898	25.67228541	1162.817291	1.620275295	0.625747967	4.269728465	1.2966497	14.43879311	10.17098655	305	104.1	14.91735537	0.8	221.9360286	5.321928095	40.58964566	753	34	110	61.0756	33	22	283.0916686	-0.958	10.01817762
6021	Inosine	C1=NC(=O)C2=C(N1)N(C=N2)C3C(C(C(O3)CO)O)O	9.18	-2.1	34.011516	21.272484	9	4	129.2	0.871434355	24.31229736	1074.689813	1.33160016	0.561198245	3.98463666	1.239954529	13.56854962	9.67098655	288	99.09	13.95918367	0.8	210.9392684	5.247927513	38.74547744	657	32	104	59.9269	31	21	268.0807696	-0.633	9.878920538
597	Cytosine	C1=C(NC(=O)N=C1)N	10.41	-1.7	14.475965	7.744035	4	2	67.48	0.266003234	9.854433173	323.7638334	0.577350269	0.12897688	0.741581624	0.138953276	5.983127663	4.087512694	54	8.04	6.125	0.333333333	99.25506973	4	15.53295821	61	7	36	27.3	13	8	111.0432618	-0.784	7.572390626
5281670	Morin	C1=CC(=C(C=C1O)O)C2=C(C(=O)C3=C(C=C(C=C3O2)O)O)O	6.55	1.5	38.68193	13.80607	2	5	127.45	0.563995649	27.42128325	1357.008779	1.983598274	0.629728764	4.506053207	1.164630506	16.01614338	10.9393159	366	114.07	16.84375	1	249.5667693	5.459431619	44.52225132	973	40	120	83.438	32	24	302.0426527	1.405	10.13502597
1188	Xanthine	C1=NC2=C(N1)C(=O)NC(=O)N2	8.29	-0.7	17.471172	9.588828	6	3	86.88	0.471187303	13.98889025	501.7594759	0.827126825	0.220463772	1.72130082	0.395755761	7.844934983	5.341060446	95	34.06	7.638888889	0.666666667	110.4451239	4.459431619	22.25526073	138	14	58	32.6222	15	12	152.0334254	-0.654	8.298762802
763	Glycocyamine	C(C(=O)O)N=C(N)N	12.81	-1.6	14.851551	8.610449	5	3	101.7	0.357739082	10.62890221	234.9220121	0.816496581	0.139085322	0.577350269	0.081572141	6.568914101	4.164482801	56	7.05	8	0.666666667	105.7422292	4	14.50192071	74	5	30	22.981	15	7	117.0538265	-3.974	6.669647385
60961	Adenosine	C1=NC2=C(C(=N1)N)N=CN2C3C(C(C(O3)CO)O)O	7.78	-1.1	34.976309	21.407691	9	4	139.54	0.791268133	23.89781637	1088.029187	1.33160016	0.574202721	3.98463666	1.255533761	13.56854962	9.787302124	288	99.09	13.95918367	0.8	202.2458019	5.247927513	38.74547744	657	32	104	61.184	32	21	267.096754	-2.367	9.836295656
138	Amino-n-valeric acid DL-3-	C(CCN)CC(=O)O	10.72	-2.6	18.838723	12.323277	3	2	63.32	0.221723801	9.908926117	255.8043071	0.40824829	0.064549722	0.288675135	0.045643546	6.405777394	4.76123928	65	7.03	8	1	120.9771367	4	14.66595917	79	5	28	26.526	19	7	117.0789787	-0.31	6.855139481
442428	Naringin CHR	CC1C(C(C(C(O1)OC2C(C(C(OC2OC3=CC(=C4C(=O)CC(OC4=C3)C5=CC=C(C=C5)O)O)CO)O)O)O)O)O	7.51	-0.5	80.085376	45.520624	10	8	225.06	1.635716842	51.8425665	2541.593653	3.409350384	1.432597253	8.721859172	2.862036354	29.584693	21.75636665	1223	385.14	32.39506173	1	496.573713	6.357552005	83.51053833	5754	77	224	142.2631	73	45	580.179206	-1.35	9.894919806
1150	Tryptamine	C1=CC=C2C(=C1)C(=CN2)CCN	9.86	1.6	27.801516	13.118484	2	2	41.81	0.067684753	12.71997609	726.2432001	0.469416097	0.24639964	1.380682095	0.606356241	8.388905057	6.878315178	134	37.02	8.591715976	0.75	146.4510732	4.584962501	24.47328855	191	15	60	54.0897	24	13	160.1000485	0.658	9.519260289
21453	Diaveridine	COC1=C(C=C(C=C1)CC2=CN=C(N=C2N)N)OC	8.91	1	39.552688	22.643312	4	2	96.28	0.495704759	21.98889025	1090.613846	1.22850154	0.460049082	2.737654738	0.862011768	13.82806265	10.88213217	331	58.06	15.39	0.833333333	232.6400835	5.247927513	38.05180263	746	28	94	73.1937	35	20	260.1273259	-0.785	9.578158512
3246323	O-phospho-L-threonine	CC(C(C(=O)O)N)OP(=O)(O)O	14.52	-4.7	23.24993	21.58407	7	4	139.89	0.677332241	22.65721606	318.1778679	2.322145855	0.494661798	2.341225046	0.606027764	9.939157589	6.469592521	103	11.08	12	1	158.6693123	4.584962501	21.91813661	206	13	54	36.9247	22	11	199.0245738	-4.725	7.652381574
778	DL-Homocysteine	C(CS)C(C(=O)O)N	11.06	-3.4	18.645137	12.416863	3	2	102.12	0.25275425	16.03667916	343.9262183	0.569035594	0.170555758	1.207106781	0.251847314	6.568914101	5.266016773	54	7.04	8	0.666666667	122.1901762	4	14.49604135	70	7	30	31.0796	17	7	135.0353996	-2.217	8.190700569
84815	D-Methionine	CSCCC(C(=O)O)N	10.23	-1.9	21.738723	14.603277	3	2	88.62	0.268681221	17.03667916	430.29157	0.569035594	0.170555758	1.207106781	0.251847314	7.276020882	6.149120858	74	8.04	9	1	139.4861608	4.169925001	16.49144059	102	8	34	35.8782	20	8	149.0510497	-1.853	8.819443766
5862	Cysteine	C(C(C(=O)O)N)S	11.83	-2.5	15.551551	10.230449	3	2	102.12	0.259596376	15.03667916	285.1640647	0.569035594	0.170555758	1.276142375	0.326627864	5.86180732	4.558909992	36	6.04	7	1	104.8941915	3.807354922	12.50524286	46	6	26	28.168	14	6	121.0197495	-2.575	8.254965873
90454	Cinchonine	C=CC1CN2CCC1CC2C(C3=CC=NC4=CC=CC=C34)O	8.75	2.7	51.111446	27.350554	3	1	36.36	0.255949633	23.49444513	1688.98201	1.267365047	0.831845569	3.755493929	2.151736002	15.10408353	12.72802765	416	163.03	15.5232	0.833333333	280.9193267	5.459431619	45.93932446	1005	38	122	90.4368	44	25	294.1732135	1.393	10.81899179
119	Gamma-amino-n-butyric acid	C(CC(=O)O)CN	11.55	-3.2	15.745137	10.136863	3	2	63.32	0.222568937	8.908926117	200.1729469	0.40824829	0.064549722	0.288675135	0.045643546	5.698670613	4.054132499	47	6.03	7	0.666666667	103.6811521	3.807354922	12.67036528	52	4	24	23.6144	16	6	103.0633286	-0.668	6.498893091
190	Adenine	C1=NC2=C(N1)C(=NC=N2)N	8.22	-0.1	17.633965	9.426035	5	2	80.48	0.29995159	11.79994023	474.5201095	0.538451691	0.177049722	1.440177475	0.365573882	6.974691495	5.073691594	79	31.05	6.694214876	0.333333333	92.96143067	4.321928095	20.41041027	105	12	52	33.7877	15	11	135.0544952	-1.287	8.414633022
7656	Dibenzylamine	C1=CC=C(C=C1)CNCC2=CC=CC=C2	7.37	2.7	35.741895	17.058105	1	1	12.03	0.069999186	15.35998805	853.1926613	0.40824829	0.23570226	0.866025404	0.390016657	10.34708869	8.687716254	252	46.01	11.484375	1	199.3653341	4.906890596	30.58931529	436	16	70	72.1958	30	16	197.1204496	2.008	8.772527195
221125	Cacotheline	C1CN2CC3=CCOC(C4C3CC2C15C4NC6=C(C(=O)C(=O)C=C56)[N+](=O)[O-])CC(=O)O	11.58	-3.1	59.876653	31.643347	7	2	139.08	0.876109781	37.50124739	2838.898934	2.967453549	1.549630351	7.576997356	4.254798191	21.65397158	16.426868	558	366.1	21.52777778	1	373.7000403	5.95419631	65.14412353	2150	71	188	103.4936	52	36	427.1379502	-0.16	14.04483686
2153	Theophylline	CN1C2=C(C(=O)N(C1=O)C)NC=N2	2.28	0	23.658344	16.601656	6	1	69.3	0.502841034	15.98889025	706.3590898	1.041965886	0.422575173	3.287090341	0.934637364	9.585421959	7.235487637	122	40.06	9.551020408	0.25	145.0370931	4.700439718	25.92853569	211	22	70	44.0156	21	14	180.0647256	-0.37	8.927631817
865	DL-2-6-Diaminopimelic acid	C(CC(C(=O)O)N)CC(C(=O)O)N	14.85	-5.9	27.063102	15.900898	6	4	126.64	0.479367398	16.81785223	515.1101381	1.138071187	0.341111516	2.414213562	0.503694628	10.43072142	7.141645192	152	12.06	13	1	181.5098609	4.700439718	24.14623951	296	14	54	38.2632	27	12	190.095357	-3.464	7.890573911
1123	Taurine	C(CS(=O)(=O)O)N	12.64	-4.1	14.593551	13.468449	4	2	88.77	0.24327775	15.81114819	316.7350397	1.560660172	0.390707283	0.75	0.230571061	5.914213562	4.122383978	38	6.05	7	1	99.02489232	3.807354922	12.44898539	46	4	28	24.5659	14	6	125.0146641	-1.678	8.426253996
65098	L-(+)-Norvaline	CCCC(C(=O)O)N	10.39	-2.1	18.838723	12.323277	3	2	63.32	0.239674834	9.908926117	275.4772426	0.569035594	0.170555758	1.207106781	0.251847314	6.568914101	4.924375987	54	7.03	8	0.666666667	120.9771367	4	14.49604135	70	7	30	26.4861	19	7	117.0789787	-1.897	7.562070771
92136	L-2-Aminoadipic acid	C(CC(C(=O)O)N)CC(=O)O	12.4	-3.1	22.202723	13.281277	5	3	100.62	0.431631166	14.45786419	381.5093348	0.977283884	0.23510548	1.495781916	0.29749086	8.853371151	5.986944654	111	10.05	11	0.75	153.2171161	4.459431619	20.32185618	186	10	44	32.3559	22	10	161.0688079	-2.991	7.763104025
76551	D-Isoleucine	CCC(C)C(C(=O)O)N	9.87	-1.7	21.932309	14.509691	3	2	63.32	0.239540862	10.90892612	364.3062312	0.761485683	0.384631933	1.84670374	0.797077501	7.439157589	5.794619475	61	8.03	9	0.666666667	138.2731214	4.169925001	16.3223013	92	10	36	32.1098	22	8	131.0946288	-1.6	8.385133482
119802	5-Methoxy-DL-tryptophan	COC1=CC2=C(C=C1)NC=C2CC(C(=O)O)N	9.74	-0.8	35.061102	18.178898	4	3	88.34	0.429742434	20.0433832	991.645629	1.242575836	0.48499678	2.984234106	0.956316076	12.41384908	9.434918573	243	52.05	13.43209877	0.8	204.7772638	5.087462841	34.01800595	525	24	86	66.9767	31	18	234.1004424	-1.994	10.00079471
164608	L-tert-Leucine	CC(C)(C)C(C(=O)O)N	10.04	-1.8	21.932309	14.509691	3	2	63.32	0.239421815	10.90892612	392.7287324	1.866025404	1.502063365	2.699358737	1.311082537	7.654700538	6.010162424	50	8.03	9	1	138.2731214	4.169925001	16.10498486	86	10	40	33.891	22	8	131.0946288	-1.774	9.013879422
5810	Trans-4-hydroxy-L-proline	C1C(CNC1C(=O)O)O	12.13	-3.3	18.307137	11.456863	4	3	69.56	0.357680247	11.68339515	345.5394834	0.788675135	0.283866145	1.389604841	0.421109997	6.853371151	4.871589582	68	9.04	7.111111111	0.666666667	117.4109047	4.169925001	17.30097272	87	8	42	27.4284	18	9	131.0582432	-0.786	7.794881305
6657	L-a-Amino-n-butyric acid	CCC(C(=O)O)N	11.56	-2.5	15.745137	10.136863	3	2	63.32	0.239675179	8.908926117	216.2201495	0.569035594	0.170555758	1.276142375	0.286365111	5.86180732	4.217269206	36	6.03	7	1	103.6811521	3.807354922	12.50524286	46	6	26	23.5745	16	6	103.0633286	-2.466	7.248146753
470	DL-2-4-Diaminobutyric acid dihydrochloride	C(CN)C(C(=O)O)N	15.92	-4.6	17.51193	10.57007	4	3	89.34	0.271730063	10.26891416	267.4335057	0.569035594	0.170555758	1.207106781	0.251847314	6.568914101	4.501726256	54	7.04	8	0.666666667	114.6779123	4	14.49604135	70	7	30	26.6101	18	7	118.0742276	-3.665	7.520251847
21236	L-Norleucine	CCCCC(C(=O)O)N	9.62	-1.5	21.932309	14.509691	3	2	63.32	0.239674833	10.90892612	334.4004497	0.569035594	0.170555758	1.207106781	0.251847314	7.276020882	5.631482768	74	8.03	9	1	138.2731214	4.169925001	16.49144059	102	8	34	29.3977	22	8	131.0946288	-1.328	7.719058862
439575	D-Norvaline	CCCC(C(=O)O)N	10.46	-2.1	18.838723	12.323277	3	2	63.32	0.239674834	9.908926117	275.4772426	0.569035594	0.170555758	1.207106781	0.251847314	6.568914101	4.924375987	54	7.03	8	0.666666667	120.9771367	4	14.49604135	70	7	30	26.4861	19	7	117.0789787	-1.897	7.562070771
92180	6-(Y-Y-Dimethylallylamino)purine	CC(=CCNC1=NC=NC2=C1NC=N2)C	2.88	2.1	31.768309	19.491691	5	2	66.49	0.335877356	16.79994023	831.240408	0.877664387	0.457076834	1.66935723	0.590751145	10.67336211	8.780798375	209	46.05	11.484375	1	176.8048951	4.906890596	30.29505493	393	18	74	58.6026	28	16	203.1170955	0.377	9.197578063
6262	L-Ornithine	C(CC(C(=O)O)N)CN	15.93	-4.4	20.605516	12.756484	4	3	89.34	0.269686051	11.26891416	326.3934798	0.569035594	0.170555758	1.207106781	0.251847314	7.276020882	5.208833037	74	8.04	9	1	131.9738969	4.169925001	16.49144059	102	8	34	29.5217	21	8	132.0898777	-3.307	7.692632601
11163	Glycylglycine	C(C(=O)NCC(=O)O)N	14.39	-2.9	16.980344	10.661656	5	3	92.42	0.44089003	12.0433832	268.1574614	0.696923425	0.136718506	0.781474414	0.124972564	7.276020882	4.755274008	74	8.05	9	1	120.8316803	4.169925001	16.49232991	104	7	34	28.0069	17	8	132.0534922	-4.178	6.655146974
1135	Thymine	CC1=CNC(=O)NC1=O	3.51	-0.6	16.604758	9.795242	4	2	58.2	0.33542739	11.26891416	377.1979124	0.760079655	0.24639964	1.478278096	0.36425077	6.853371151	4.89384685	67	9.04	7.111111111	0.666666667	114.3445208	4.169925001	17.38201719	84	10	42	28.7264	15	9	126.0429275	-0.694	7.888506942
1176	Urea	C(=O)(N)N	7.16	-1.4	7.429172	4.010828	3	2	69.11	0.184809944	5.494445127	69.7459855	0.577350269	0.068041382	0	0	3.577350269	2.062948829	9	3.03	4	1	53.99973174	3	6.732050808	9	0	12	9.9426	8	3	60.03236278	-1.686	4.816115768
978	P-Aminobenzoic acid	C1=CC(=CC=C1C(=O)O)N	2.26	0.8	19.691551	7.950449	3	2	63.32	0.211971636	11.90892612	439.9355052	0.788675135	0.225201925	1.448688405	0.331329274	7.560477932	5.242213232	88	10.03	8.1	1	124.4032712	4.321928095	19.38570823	120	11	46	40.5048	17	10	137.0476785	-0.143	8.033384108
700	Ethanolamine	C(CO)N	12.89	-1.3	10.089551	6.992449	2	2	46.25	0.127010115	5.134457081	81.99159189	0	0	0	0	3.414213562	2.438777427	14	3.02	4	0.5	62.93541486	3	6.871320344	10	1	10	16.2111	11	3	61.0527639	-1.275	5.207456955
7504	Benzylamine	C1=CC=C(C=C1)CN	10.24	1.1	19.421137	9.178863	1	1	26.02	0.034349406	8.359988046	371.3717802	0.204124145	0.11785113	0.49279928	0.204124145	5.819990956	4.671208396	60	8.01	6.125	0.666666667	109.4592765	4	15.69266546	64	7	34	38.67	17	8	107.0734994	0.526	8.045880605
3707990	L-Alpha-Glycerophosphate	C(C(COP(=O)([O-])[O-])O)O	13.52	-3	18.389551	19.922449	6	2	122.69	0.792361854	20.29722801	179.4348106	1.849335306	0.129099445	1.24279928	0.110439655	8.198670613	4.373643659	85	9.07	10	1	130.3765675	4.321928095	18.26260605	134	8	42	26.2598	17	9	169.9980246	-3.109	6.194755653
35717	N-Acetyl-D-galactosamine	CC(=O)NC1C(C(C(OC1O)CO)O)O	9.94	-1.7	29.993895	19.932105	7	5	119.25	0.726411211	20.00680226	691.8065671	1.33160016	0.527502817	2.852325092	0.950901788	11.58542196	8.19920909	169	15.07	13.06666667	1	195.6695387	4.906890596	28.93763121	354	23	72	46.2247	30	15	221.0899373	-1.488	9.048602745
8897	Iminodiacetic acid	C(C(=O)O)NCC(=O)O	13.71	-3.3	16.015551	10.228449	5	3	86.63	0.492621682	12.45786419	240.4361219	0.816496581	0.129099445	0.577350269	0.064549722	7.276020882	4.625137334	76	8.05	9	1	118.6251468	4.169925001	16.49829985	108	6	34	26.8626	16	8	133.0375078	-1.412	6.419850004
13000987	L-Phenyl-d5-alanine-2 3 3-d3	C1=CC=C(C=C1)CC(C(=O)O)N	9.69	-1.5	25.878723	12.323277	3	2	63.32	0.244096457	13.90892612	576.3156752	0.773159739	0.288406888	1.583049143	0.431563691	8.974691495	6.604020551	131	12.03	10.08333333	0.75	158.9952404	4.584962501	23.36352027	212	13	54	49.3653	23	12	165.0789787	-1.575	8.815570882
5789	Thymidine	CC1=CN(C(=O)NC1=O)C2CC(C(O2)CO)O	4.41	-1.2	33.145102	21.776898	7	3	99.1	0.705317388	21.59232127	927.1298079	1.412225138	0.591717649	3.442412763	1.119735386	12.57698579	9.290000297	242	52.07	13.43209877	0.8	214.8386654	5.087462841	33.80189648	505	26	88	53.0718	31	18	242.0902717	-1.335	9.698290637
178	Acetamide	CC(=O)N	2.38	-0.9	8.755965	5.764035	2	1	43.09	0.148481044	5.134457081	75.73124013	0.577350269	0.11785113	0	0	3.577350269	2.48559856	9	3.02	4	1	60.29895616	3	6.732050808	9	0	12	12.8659	9	3	59.03711382	-0.808	4.981220895
9700	Thymidine monophosphate	CC1=CN(C(=O)NC1=O)C2CC(C(O2)COP(=O)(O)O)O	11.86	-2.8	39.847895	33.224105	10	4	155.44	1.04587263	33.56614218	988.9741928	2.97288531	0.801367011	4.143597226	1.225481221	15.78409257	11.22486653	365	64.11	17.3553719	0.833333333	261.0365989	5.392317423	41.42162017	969	30	110	63.3711	36	22	322.0566022	-2.993	9.720182138
5610	Tyramine	C1=CC(=CC=C1CCN)O	10.46	1.1	23.316723	11.365277	1	2	46.25	0.087910019	11.13445708	477.1544373	0.49279928	0.192386729	0.841260992	0.305482393	7.397341225	5.748178504	102	10.02	8.1	0.75	135.5454878	4.321928095	19.55797704	127	10	44	44.7273	21	10	137.0840641	-0.03	8.460943836
638	Deoxyguanosine	C1C(C(OC1N2C=NC3=C2NC(=NC3=O)N)CO)O	9.48	-1.3	34.976309	21.705691	9	4	134.99	0.771822575	23.89781637	1104.489436	1.501661279	0.572702166	3.590462665	1.154564469	13.56854962	9.853529467	292	99.09	13.95918367	0.8	213.1458019	5.247927513	38.73111144	671	30	104	58.0247	32	21	267.096754	-0.357	9.900575845
1051	Pyridoxal-5'-phosphate	CC1=NC=C(C(=C1O)C=O)COP(=O)(O)O	10.3	-1.1	30.28993	23.56407	6	3	126.76	0.712974601	26.65721606	631.5812312	2.291561952	0.551585317	2.857139891	0.808860658	12.34493498	8.546562628	196	16.08	14.0625	1	196.687416	5	30.8814208	447	22	78	54.9732	26	16	247.0245738	-1.983	8.950073453
5892	Nicotinamide adenine dinucleotide	C1=CC(=C[N+](=C1)C2C(C(C(O2)COP(=O)([O-])OP(=O)(O)OCC3C(C(C(O3)N4C=NC5=C4N=CN=C5N)O)O)O)O)C(=O)N	14.14	-6	81.151411	64.488589	20	7	340.71	2.271145726	68.66331042	2225.199114	5.100129999	1.458534893	9.532565058	2.880537731	31.97396254	22.49214544	1641	412.23	35.31076389	1	495.8931748	6.459431619	88.94514871	8150	74	242	134.6349	71	48	663.109122	-6.261	9.868537212
13711	Deoxycytidine	C1C(C(OC1N2C=CC(=NC2=O)N)CO)O	10.04	-1.8	31.016309	19.725691	7	3	108.38	0.633362247	20.17784028	855.2733329	1.229495752	0.466065927	2.753957818	0.892240274	11.7067423	8.48366614	227	49.07	12.4567474	0.8	199.7492143	5	31.95931289	434	23	82	49.7718	29	17	227.090606	-1.592	9.408291749
6175	Cytidine	C1=CN(C(=O)N=C1N)C2C(C(C(O2)CO)O)O	10.48	-2.1	31.818309	19.725691	8	4	128.61	0.747803942	21.95230932	911.6525763	1.348109768	0.519111728	3.433223619	1.034325505	12.57698579	8.801123224	240	52.08	13.43209877	0.8	208.539441	5.087462841	33.81792476	496	27	88	52.8227	30	18	243.0855206	-2.193	9.52591944
13730	2'-Deoxyadenosine	C1C(C(OC1N2C=NC3=C2N=CN=C3N)CO)O	7.15	-0.5	34.174309	21.407691	8	3	119.31	0.677013818	22.12334734	1030.396844	1.212986145	0.521156921	3.305370859	1.11344853	12.69830613	9.469845041	275	94.08	13.005	0.8	193.4555752	5.169925001	36.88694343	582	28	98	58.1331	31	20	251.1018394	-1.766	9.718670751
9064	Catechin	C1C(C(OC2=CC(=CC(=C21)O)O)C3=CC(=C(C=C3)O)O)O	8.63	0.4	40.547102	17.220898	1	5	110.38	0.470194697	25.64681421	1277.602405	1.836983036	0.685174361	4.159814256	1.287940461	15.14589989	10.89287493	353	109.06	15.87901701	1	246.04946	5.392317423	42.68983013	894	36	114	81.066	35	23	290.0790383	0.852	9.940203373
7314	Lactobionic acid	C(C1C(C(C(C(O1)OC(C(CO)O)C(C(C(=O)O)O)O)O)O)O)O	14.3	-5	45.413446	28.840554	12	9	217.6	1.344749654	33.29362843	1137.421508	2.000702139	0.807262689	5.568678063	1.565296624	18.60192982	12.36003322	374	24.12	22.04166667	1	306.5980772	5.584962501	46.2740881	1297	41	116	70.6843	46	24	358.1111263	-4.847	9.587855238
6134	Lactose Peak A	C(C1C(C(C(C(O1)OC2C(OC(C(C2O)O)O)CO)O)O)O)O	13.49	-4.7	44.611446	29.798554	11	8	189.53	1.297264201	31.51915939	1155.628368	1.834035473	0.81776261	5.393053579	1.676456919	17.3090366	11.99016989	372	70.11	19.32638889	1	288.0878505	5.523561956	45.40964773	1134	42	118	68.3367	45	24	342.1162117	-3.663	9.402481952
24139	N-Acetyl-D-glucosamine	CC(=O)NC1C(C(C(OC1O)CO)O)O	9.96	-1.7	29.993895	19.932105	7	5	119.25	0.726411211	20.00680226	691.8065671	1.33160016	0.527502817	2.852325092	0.950901788	11.58542196	8.19920909	169	15.07	13.06666667	1	195.6695387	4.906890596	28.93763121	354	23	72	46.2247	30	15	221.0899373	-1.488	9.048602745
